# Supplementary material for: Comparison of Pronase versus Manual Dechorionation of Zebrafish Embryos for Small Molecule Treatments
Source: J Dev Biol. 2023 Mar 28;11(2):16. doi: 10.3390/jdb11020016 (PMC10123619; doi:10.3390/jdb11020016)
Supplement: Supplementary file 1 [file jdb-11-00016-s001.zip]

Archive with 1 entries (1 files):
- Supplemental Data Tables.xlsx
