# Supplementary material for: Comparison of Pronase versus Manual Dechorionation of Zebrafish Embryos for Small Molecule Treatments
Source: J Dev Biol. 2023 Mar 28;11(2):16. doi: 10.3390/jdb11020016 (PMC10123619; doi:10.3390/jdb11020016)
Supplement: Supplementary file 1 [file jdb-11-00016-s001.zip › Supplemental Data Tables.xlsx]

## Sheet: Table S1
Table S1. Data supporting Fig. 2I
	Forceps
	WT+DMSO
	well1A1WT	Area	Mean	Mean Normalized		well1A2WT	Area	Mean	Mean Normalized		well1A3WT	Area	Mean	Mean Normalized		well1A4WT	Area	Mean	Mean Normalized
	1	72180	159.3	1.03848		1	73439	155.1	1.0111		1	46751	155.8	1.01567		1	70980	145.3	0.947217
	2	69200	163.5	1.06586		2	72022	151.9	0.990243		2	51464	154.1	1.00458		2	69593	146.4	0.954388
	3	80141	153.8	1.00263		3	71507	144.1	0.939394		3	48813	153.8	1.00263		3	77124	156.6	1.02088
	4	73849	153.9	1.00328		4	79072	147.9	0.964167		4	46109	162	1.05609		4	79704	159.6	1.04044
	5	83115	150.5	0.981116		5	79913	142.4	0.928312		5	50163	159.5	1.03979		5	78602	155.6	1.01436
	6	79008	152.4	0.993502
	dmd+DMSO
	well1A1dmd	Area	Mean	Mean Normalized		well1A2dmd	Area	Mean	Mean Normalized		well1A3dmd	Area	Mean	Mean Normalized		well1A4dmd	Area	Mean	Mean Normalized
	1	70467	115.5	0.75295		1	73289	105	0.6845		1	86585	130.5	0.850735		1	76117	129	0.840957
	2	80618	131.3	0.855951		2	66562	103.7	0.676025		2	78482	123.2	0.803146		2	72530	117.3	0.764684
	3	75613	123.7	0.806406		3	76364	113.6	0.740564		3	70621	108.3	0.706013		3	79294	115.9	0.755557
	4	70604	111.3	0.72557		4	81434	128.6	0.838349		4	71870	121.4	0.791412		4	74723	115	0.74969
	5	78270	125.4	0.817488		5	81994	125.3	0.816836							5	81427	99.8	0.650601
	6	76162	120.8	0.787501		6	71843	112.6	0.734044							6	80599	117.5	0.765988
	7	79355	127.4	0.830526												7	80170	108.7	0.70862
	8	75090	136.8	0.891805
	WT+TSA
	well1B1WT	Area	Mean	Mean Normalized		well1B2WT	Area	Mean	Mean Normalized		well1B3WT	Area	Mean	Mean Normalized		well1B4WT	Area	Mean	Mean Normalized
	1	59775	143	0.932223		1	58993	129.8	0.846172		1	76682	150.9	0.983724		1	71519	148.3	0.966774
	2	76035	146.3	0.953736		2	67164	151.2	0.98568		2	77204	145.3	0.947217		2	74898	146.9	0.957648
	3	70661	152.1	0.991547		3	85486	149.8	0.976553		3	71760	146.9	0.957648		3	78294	147.6	0.962211
	4	62955	150.6	0.981768		4	74284	138.8	0.904843		4	75385	148.4	0.967426		4	75833	145.6	0.949173
	5	67339	143.4	0.934831		5	80821	152.9	0.996762		5	67646	138.3	0.901584		5	76016	149.3	0.973293
	6	71540	148.4	0.967426		6	72886	150.1	0.978509		6	68540	145.5	0.948521		6	65441	148.4	0.967426
	7	73396	146.7	0.956344		7	80666	152.9	0.996762							7	71684	147.7	0.962863
																8	70978	154.1	1.00458
																9	70986	141.4	0.921793
																10	74786	154.1	1.00458
	dmd+TSA
	well1B1dmd	Area	Mean	Mean Normalized		well1B2dmd	Area	Mean	Mean Normalized		well1B3dmd	Area	Mean	Mean Normalized		well1B4dmd	Area	Mean	Mean Normalized
	1	96562	114	0.743171		1	72442	124.7	0.812925		1	77636	134.2	0.874856		1	68261	133.5	0.870293
	2	117361	138.5	0.902888		2	71779	130.2	0.84878		2	88249	134.3	0.875508		2	75013	136.2	0.887894
	3	116896	118.4	0.771855		3	60346	143.7	0.936787		3	69874	128.6	0.838349		3	73570	124.9	0.814229
	4	104213	136	0.88659		4	72828	128.2	0.835742							4	71435	126.8	0.826615
	5	67876	138.2	0.900932		5	66185	119.4	0.778374							5	71064	138.1	0.90028
	6	69639	141.7	0.923749		6	70880	134.1	0.874204							6	65590	138.7	0.904192
						7	63917	122.2	0.796627							7	74893	138.1	0.90028
						8	75194	134.4	0.87616
						9	65588	133.9	0.8729
	Pronase
	WT+DMSO
	well2A1WT	Area	Mean	Mean Normalized		well2A2WT	Area	Mean	Mean Normalized		well2A3WT	Area	Mean	Mean Normalized		well2A4WT	Area	Mean	Mean Normalized
	1	75484	152.9	0.982784		1	80536	153.3	0.985355		1	80522	153.4	0.985997		1	81930	162.4	1.04385
	2	68004	153.1	0.984069		2	78247	148.9	0.957073		2	73966	157.4	1.01171		2	79338	148.9	0.957073
	3	82044	156.1	1.00335		3	73746	167.4	1.07598		3	78600	156.7	1.00721		3	78984	151.5	0.973785
	4	81682	158.4	1.01814		4	83433	151.6	0.974428		4	72843	155.3	0.99821		4	78189	158.9	1.02135
	5	76211	157.5	1.01235		5	77687	149.6	0.961572		5	74616	158.5	1.01878		5	79352	160.5	1.03163
	6	79813	148.6	0.955145							6	82335	157.4	1.01171		6	88027	161.6	1.0387
	7	79268	158	1.01556							7	80054	153.6	0.987283
	8	86438	152.6	0.980855
	9	76938	156.1	1.00335
	dmd+DMSO
	well1A1dmd	Area	Mean	Mean Normalized		well1A2dmd	Area	Mean	Mean Normalized		well1A3dmd	Area	Mean	Mean Normalized		well1A4dmd	Area	Mean	Mean Normalized
	1	80491	119	0.764887		1	74307	119.9	0.770672		1	75652	120.7	0.775814		1	89415	125.7	0.807952
						2	74215	111.3	0.715394		2	78249	130.7	0.84009		2	77787	124.6	0.800882
						3	72136	122	0.78417		3	79344	128.4	0.825307		3	72543	113.9	0.732106
						4	81486	115.9	0.744962		4	75327	132.2	0.849732		4	77316	124.2	0.798311
						5	68679	112.9	0.725679		5	77117	118.1	0.759102
						6	79790	120.5	0.774529
						7	72059	128.4	0.825307
						8	75982	122.6	0.788027
						9	79021	112.4	0.722465
						10	82208	110.7	0.711538
	WT+TSA
	well1B1WT	Area	Mean	Mean Normalized		well1B2WT	Area	Mean	Mean Normalized		well1B3WT	Area	Mean	Mean Normalized		well1B4WT	Area	Mean	Mean Normalized
	1	67209	131.5	0.845232		1	66361	134.2	0.862587		1	73406	143.2	0.920436		1	68152	151.6	0.974428
	2	80166	147.9	0.950645		2	73781	142.8	0.917865		2	81086	148	0.951288		2	65768	153.5	0.98664
	3	65177	138.7	0.891511		3	79109	150.7	0.968643		3	71112	149.3	0.959644		3	79826	140.2	0.901153
	4	76897	125.8	0.808595		4	68324	136.9	0.879942		4	74399	145.5	0.935219		4	68109	150.5	0.967357
	5	75848	140.6	0.903724		5	79270	148.5	0.954502		5	67567	141.7	0.910794		5	61442	141.6	0.910151
	6	67791	144.8	0.93072		6	70884	156.7	1.00721		6	78895	149.7	0.962215		6	61645	134	0.861302
	7	75442	143.4	0.921721		7	69495	137.5	0.883798		7	73061	146.1	0.939076
	8	74804	143.1	0.919793							8	68063	145	0.932005
	9	82124	151.6	0.974428							9	79193	148.4	0.953859
	dmd+TSA
	well1B1dmd	Area	Mean	Mean Normalized		well1B2dmd	Area	Mean	Mean Normalized		well1B3dmd	Area	Mean	Mean Normalized		well1B4dmd	Area	Mean	Mean Normalized
	1	71370	129.7	0.833663		1	71467	133.8	0.860016		1	74854	129.4	0.831734		1	73881	137	0.880584
	2	80996	122.2	0.785456		2	69541	139.9	0.899225		2	76340	135.7	0.872228		2	67983	125.4	0.806024
	3	75637	130.5	0.838805		3	64953	132.5	0.85166		3	78506	139.8	0.898582		3	63949	141.3	0.908223
	4	79606	138.3	0.88894		4	69722	135.1	0.868372
	5	68144	134.9	0.867086		5	71067	141.6	0.910151
	6	69672	142.9	0.918507		6	72842	134.6	0.865158

## Sheet: Table S2
Table S2. Data supporting Fig. 3I
	Forceps
	WT+DMSO
	wellIA1WT	Area	Mean	Mean Normalized		wellIA2WT	Area	Mean	Mean Normalized		wellIA3WT	Area	Mean	Mean Normalized		wellIA4WT	Area	Mean	Mean Normalized
	1	10.971	118.484	0.948203		1	11.301	127.302	1.01877		1	11.217	127.204	1.01799		1	11.002	128.827	1.03098
	2	11.097	117.433	0.939792		2	11.107	129.973	1.04015		2	10.78	122.968	0.984088		2	11.487	126.145	1.00951
	3	10.878	128.217	1.02609		3	10.896	124.374	0.99534		3	11.031	123.177	0.985761		3	11.345	120.264	0.962448
	4	9.833	115.41	0.923603		4	11.178	129.063	1.03287		4	10.666	133.8	1.07077		4	11.341	121.985	0.976221
						5	11.148	130.371	1.04333
						6	11.696	130.464	1.04408
						7	12.046	130.381	1.04341
	dmd+DMSO
	wellIA1dmd	Area	Mean	Mean Normalized		wellIA2dmd	Area	Mean	Mean Normalized		wellIA3dmd	Area	Mean	Mean Normalized		wellIA4dmd	Area	Mean	Mean Normalized
	1	11.27	95.135	0.761346		1	10.897	95.327	0.762883		1	10.703	81.783	0.654493		1	10.911	95.508	0.764331
	2	9.287	76.848	0.614999		2	10.813	87.54	0.700565		2	10.372	90.275	0.722453		2	10.19	98.253	0.786299
	3	11.649	95.286	0.762555		3	7.903	72.984	0.584076		3	10.281	79.151	0.633429		3	10.186	94.314	0.754776
	4	10.576	84.609	0.677109		4	11.3	96.582	0.772926		4	10.176	64.313	0.514684		4	9.137	82.706	0.661879
	5	10.773	92.56	0.740739		5	10.454	79.249	0.634214		5	10.984	73.57	0.588766		5	10.668	82.71	0.661911
	6	10.063	99.676	0.797687		6	10.969	79.329	0.634854							6	10.765	86.105	0.689081
	7	10.515	89.539	0.716563												7	10.542	74.963	0.599914
	8	10.029	86.785	0.694523
	9	10.343	99.67	0.797639
	WT+sal+ox
	wellIC1WT	Area	Mean	Mean Normalized		wellIC2WT	Area	Mean	Mean Normalized		wellIC3WT	Area	Mean	Mean Normalized		wellIC4WT	Area	Mean	Mean Normalized
	1	11.557	123.661	0.989634		1	10.188	124.2	0.993947		1	10.703	119.513	0.956438		1	11.129	118.616	0.94926
	2	10.758	115.167	0.921658		2	11.087	124.189	0.993859		2	10.074	124.303	0.994772		2	10.46	122.42	0.979703
	3	9.865	121.292	0.970675		3	10.964	121.797	0.974717		3	10.632	120.481	0.964185		3	11.161	119.638	0.957439
	4	10.019	122.557	0.980799		4	10.235	119.095	0.953093		4	10.838	119.467	0.95607		4	9.63	118.851	0.951141
	5	9.192	114.333	0.914984		5	10.347	119.171	0.953701		5	10.823	115.277	0.922539		5	9.608	118.189	0.945843
	6	10.367	119.431	0.955782							6	11.012	123.093	0.985088		6	10.232	127.09	1.01708
	7	11.049	120.005	0.960376												7	10.47	119.097	0.953109
	8	9.917	122.822	0.98292												8	9.921	119.53	0.956574
																9	10.021	130.92	1.04773
	dmd+sal+ox
	wellIC1dmd	Area	Mean	Mean Normalized		wellIC2dmd	Area	Mean	Mean Normalized		wellIC3dmd	Area	Mean	Mean Normalized		wellIC4dmd	Area	Mean	Mean Normalized
	1	10.299	94.581	0.756913		1	8.099	79.952	0.63984		1	10.97	96.917	0.775607		1	9.421	77.615	0.621137
	2	10.205	101.704	0.813917		2	9.794	95.732	0.766124		2	11.638	103.274	0.826481		2	9.367	109.87	0.879267
	3	10.732	87.939	0.703758		3	9.58	83.051	0.66464							3	10.795	85.323	0.682823
	4	10.783	99.693	0.797823		4	10.217	86.752	0.694259
	5	11.046	89.212	0.713946		5	9.478	103.652	0.829506
	6	10.243	121.542	0.972676		6	10.124	90.882	0.72731
						7	8.765	69.964	0.559908
	Pronase
	WT+DMSO
	wellIIA1WT	Area	Mean	Mean Normalized		wellIIA2WT	Area	Mean	Mean Normalized		wellIIA3WT	Area	Mean	Mean Normalized		wellIIA4WT	Area	Mean	Mean Normalized
	1	11.93	124.001	0.998604		1	11.968	123.516	0.994699		1	13.27	123.74	0.996502		1	12.309	117.09	0.942949
	2	12.266	129.542	1.04323		2	11.417	130.659	1.05222		2	12.614	122.312	0.985003		2	12.152	121.094	0.975194
	3	10.645	122.482	0.986372		3	10.61	117.737	0.948159		3	11.489	129.529	1.04312		3	11.527	124.411	1.00191
	4	11.351	131.081	1.05562		4	10.587	125.155	1.0079		4	11.13	123.949	0.998186		4	11.404	125.765	1.01281
	5	11.317	125.071	1.00722							5	10.719	130.226	1.04874		5	11.619	124.199	1.0002
																6	11.592	116.282	0.936442
																7	11.907	111.465	0.89765
	dmd+DMSO
	wellIIA1dmd	Area	Mean	Mean Normalized		wellIIA2dmd	Area	Mean	Mean Normalized		wellIIA3dmd	Area	Mean	Mean Normalized		wellIIA4dmd	Area	Mean	Mean Normalized
	1	9.499	94.29	0.759336		1	10.375	97.772	0.787377		1	10.692	83.496	0.67241		1	10.776	79.792	0.642581
	2	9.977	76.307	0.614515		2	9.599	89.73	0.722613		2	10.263	96.788	0.779453		2	10.966	96.157	0.774371
	3	9.395	71.842	0.578558		3	10.996	70.21	0.565415		3	11.602	100.275	0.807534		3	9.565	59.071	0.47571
	4	8.622	79.085	0.636887		4	11.614	96.686	0.778631		4	9.79	84.006	0.676517
	5	10.833	82.722	0.666176		5	10.029	91.529	0.737101		5	10.399	101.951	0.821031
	6	10.186	98.609	0.794118		6	10.717	94.197	0.758587		6	9.887	77.813	0.626643
	7	10.446	75.679	0.609458		7	10.273	86.259	0.694661
	8	11.051	93.664	0.754295		8	9.681	90.517	0.728951
	WT+sal+ox
	wellIIC1WT	Area	Mean	Mean Normalized		wellIIC2WT	Area	Mean	Mean Normalized		wellIIC3WT	Area	Mean	Mean Normalized		wellIIC4WT	Area	Mean	Mean Normalized
	1	11.035	125.255	1.0087		1	11.39	119.706	0.964016		1	10.189	121.784	0.98075		1	9.182	117.768	0.948409
	2	10.111	119.93	0.96582		2	10.259	119.888	0.965482		2	10.818	121.181	0.975894		2	10.458	116.148	0.935363
	3	10.593	119.764	0.964483		3	10.498	125.488	1.01058		3	10.456	123.418	0.993909		3	10.911	127.248	1.02475
	4	10.064	124.585	1.00331							4	11.048	135.707	1.09288		4	10.7	120.217	0.968131
	5	9.344	120.994	0.974388							5	9.999	117.569	0.946806		5	10.161	123.181	0.992001
																6	10.792	124.302	1.00103
																7	10.637	121.604	0.979301
																8	10.17	124.703	1.00426
	dmd+sal+ox
	wellIIC1dmd	Area	Mean	Mean Normalized		wellIIC2dmd	Area	Mean	Mean Normalized		wellIIC3dmd	Area	Mean	Mean Normalized		wellIIC4dmd	Area	Mean	Mean Normalized
	1	10.614	101.488	0.817303		1	10.888	122.924	0.989931		1	9.891	102.019	0.821579		1	11.06	103.801	0.83593
	2	10.439	120.086	0.967076		2	11.472	107.678	0.867152		2	10.374	107.41	0.864994
	3	11.074	107.235	0.863584		3	10.843	111.463	0.897633		3	10.523	87.568	0.705202
	4	9.944	89.952	0.724401		4	9.877	105.294	0.847953		4	9.381	89.554	0.721196
	5	10.053	102.784	0.82774		5	9.411	119.671	0.963734		5	9.895	112.702	0.907611
	6	10.401	110.397	0.889049		6	10.027	110.943	0.893446		6	9.963	119.505	0.962397
	7	10.501	112.884	0.909077		7	10.662	118.367	0.953233		7	10.68	109.349	0.880609
											8	10.771	96.59	0.777858
											9	10.792	74.712	0.60167
											10	10.509	96.25	0.77512
											11	9.432	115.218	0.927873
